# Supplementary material for: Radiation Changes the Metabolic Profiling of Melanoma Cell Line B16
Source: PLoS One. 2016 Sep 15;11(9):e0162917. doi: 10.1371/journal.pone.0162917 (PMC5025142; doi:10.1371/journal.pone.0162917)
Supplement: S1 Supporting Datasets — Dataset A. NMR spectra using MestReNova software. Dataset B. Associated network generated by MetScape, a Cytoscape network file type of Fig 4. Table A. All pathways generated from MBRole by enrichment analysis, using metabolites in Table 2. (ZIP) [file pone.0162917.s001.zip]

Archive with 3 entries (3 files):
- Dataset A. NMR spectra.mnova
- Table A. All pathways generated from MBRole by enrichment analysis.csv
- Dataset B. Associated network by MetScape in Cytoscape.cys
