# Supplementary material for: Radiation Changes the Metabolic Profiling of Melanoma Cell Line B16
Source: PLoS One. 2016 Sep 15;11(9):e0162917. doi: 10.1371/journal.pone.0162917 (PMC5025142; doi:10.1371/journal.pone.0162917)
Supplement: S1 Supporting Datasets — Dataset A. NMR spectra using MestReNova software. Dataset B. Associated network generated by MetScape, a Cytoscape network file type of Fig 4. Table A. All pathways generated from MBRole by enrichment analysis, using metabolites in Table 2. (ZIP) [file pone.0162917.s001.zip › Table A. All pathways generated from MBRole by enrichment analysis.csv]

label	p-val	adjusted p-val	in bckgnd	in set	%	compounds
Valine, leucine and isoleucine biosynthesis	1.0	1.0	28	1	8.3	C00123
Lysosome	1.0	1.0	4	1	8.3	C00002
Parkinson's disease	1.0	1.0	13	1	8.3	C00002
Thiamine metabolism	1.0	1.0	26	1	8.3	C00037
Porphyrin and chlorophyll metabolism	0.06428275	0.20041095	126	2	16.7	C00025 C00037
Primary bile acid biosynthesis	1.0	1.0	47	1	8.3	C00037
Amino sugar and nucleotide sugar metabolism	1.0	1.0	87	1	8.3	C00029
Calcium signaling pathway	1.0	1.0	10	1	8.3	C00002
Valine, leucine and isoleucine degradation	1.0	1.0	41	1	8.3	C00123
Endocytosis	1.0	1.0	6	1	8.3	C00002
Ascorbate and aldarate metabolism	1.0	1.0	47	1	8.3	C00029
Purine metabolism	0.03639518	0.12055904	92	2	16.7	C00002 C00037
Long-term depression	1.0	1.0	9	1	8.3	C00025
Nitrogen metabolism	0.0031947077	0.021164939	26	2	16.7	C00025 C00037
Type II diabetes mellitus	1.0	1.0	6	1	8.3	C00002
Glutathione metabolism	0.006757754	0.027550843	38	2	16.7	C00025 C00037
Histidine metabolism	1.0	1.0	44	1	8.3	C00025
Neuroactive ligand-receptor interaction	0.007727656	0.029254697	128	3	25.0	C00002 C00025 C00037
Cyanoamino acid metabolism	1.0	1.0	41	1	8.3	C00037
Glycerophospholipid metabolism	1.0	1.0	46	1	8.3	C00114
Selenoamino acid metabolism	0.0042442707	0.023230676	30	2	16.7	C00041 C00033
Arginine and proline metabolism	0.0021882595	0.019329624	82	3	25.0	C00025 C02305 C00300
Methane metabolism	0.005433042	0.023995936	34	2	16.7	C00037 C00132
Propanoate metabolism	1.0	1.0	36	1	8.3	C00186
Taste transduction	1.0	1.0	13	1	8.3	C00025
Cysteine and methionine metabolism	1.0	1.0	56	1	8.3	C00041
Pyrimidine metabolism	1.0	1.0	59	1	8.3	C00029
D-Glutamine and D-glutamate metabolism	1.0	1.0	12	1	8.3	C00025
Oxidative phosphorylation	1.0	1.0	16	1	8.3	C00002
Long-term potentiation	1.0	1.0	7	1	8.3	C00025
Sulfur metabolism	1.0	1.0	18	1	8.3	C00033
Glycerolipid metabolism	1.0	1.0	32	1	8.3	C00029
Aminoacyl-tRNA biosynthesis	7.714903E-5	0.0013629661	75	4	33.3	C00041 C00037 C00025 C00123
Lysine degradation	1.0	1.0	47	1	8.3	C00037
Proximal tubule bicarbonate reclamation	1.0	1.0	17	1	8.3	C00025
Glycosaminoglycan biosynthesis - heparan sulfate	1.0	1.0	3	1	8.3	C00033
Galactose metabolism	1.0	1.0	41	1	8.3	C00029
Hypertrophic cardiomyopathy (HCM)	1.0	1.0	5	1	8.3	C00002
Taurine and hypotaurine metabolism	0.0018886568	0.019329624	20	2	16.7	C00041 C00033
Huntington's disease	1.0	1.0	3	1	8.3	C00025
Starch and sucrose metabolism	1.0	1.0	50	1	8.3	C00029
Glycolysis / Gluconeogenesis	0.004528541	0.023230676	31	2	16.7	C00186 C00033
Gap junction	1.0	1.0	11	1	8.3	C00025
Pyruvate metabolism	0.0048214607	0.023230676	32	2	16.7	C00033 C00186
Amyotrophic lateral sclerosis (ALS)	1.0	1.0	10	1	8.3	C00025
Metabolic pathways	1.9507159E-5	5.1693973E-4	1455	12	100.0	C02305 C00025 C00114 C00186 C00033 C00123 C00029 C00300 C00037 C00041 C00132 C00002
Glycine, serine and threonine metabolism	4.846673E-4	0.006421842	49	3	25.0	C00114 C00037 C00300
Butanoate metabolism	1.0	1.0	40	1	8.3	C00025
Butirosin and neomycin biosynthesis	1.0	1.0	29	1	8.3	C00025
ABC transporters	6.159191E-6	3.2643712E-4	90	5	41.7	C00025 C00123 C00041 C00114 C00037
Pentose and glucuronate interconversions	1.0	1.0	53	1	8.3	C00029
Biosynthesis of secondary metabolites	0.02937953	0.10380767	1023	7	58.3	C00033 C00029 C00002 C00186 C00025 C00123 C00037
Alanine, aspartate and glutamate metabolism	0.002723165	0.02061825	24	2	16.7	C00041 C00025
